# Supplementary material for: Differential Metabolism of Glycerol Based on Oral versus Intravenous Administration in Humans
Source: Metabolites. 2022 Sep 22;12(10):890. doi: 10.3390/metabo12100890 (PMC9611849; doi:10.3390/metabo12100890)
Supplement: Supplementary file 1 [file metabolites-12-00890-s001.zip]

Archive with 1 entries (1 files):
- metabolites-1915052-supplementary.pdf
